# Supplementary material for: Effects of an interprofessional Quality Circle-Deprescribing Module (QC-DeMo) in Swiss nursing homes: a randomised controlled trial
Source: BMC Geriatr. 2021 May 1;21:289. doi: 10.1186/s12877-021-02220-y (PMC8088558; doi:10.1186/s12877-021-02220-y)
Supplement: Supplementary file 1 — Additional file 1. List of ATC codes considered PIMs. [file 12877_2021_2220_MOESM1_ESM.xlsx]

## Sheet: Supplementary table 1
Additional file 1: List of ATC codes considered PIMs
ATC Code	ATC Name	Category	Corresponding AGS 2015 Beers criteria	Corresponding NORGEP-NH criteria
A02BC	Proton pump inhibitors	Reevaluate	Proton pump inhibitors
A02BC01	Omeprazole	Reevaluate	Proton pump inhibitors
A02BC02	Pantoprazole	Reevaluate	Proton pump inhibitors
A02BC03	Lansoprazole	Reevaluate	Proton pump inhibitors
A02BC04	Rabeprazole	Reevaluate	Proton pump inhibitors
A02BC05	Esomeprazole	Reevaluate	Proton pump inhibitors
A02BC06	Dexlansoprazole	Reevaluate	Proton pump inhibitors
A02BC07	dexrabeprazole	Reevaluate	Proton pump inhibitors
A02BC53	lansoprazole, combinations	Reevaluate	Proton pump inhibitors
A02BC54	rabeprazole, combinations	Reevaluate	Proton pump inhibitors
A02BD01	Omeprazole, amoxicillin and metronidazole	Reevaluate	Proton pump inhibitors
A02BD02	Lansoprazole, tetracycline and metronidazole	Reevaluate	Proton pump inhibitors
A02BD03	Lansoprazole, amoxicillin and metronidazole	Reevaluate	Proton pump inhibitors
A02BD04	Pantoprazole, amoxicillin and clarithromycin	Reevaluate	Proton pump inhibitors
A02BD05	Omeprazole, amoxicillin and clarithromycin	Reevaluate	Proton pump inhibitors
A02BD06	Esomeprazole, amoxicillin and clarithromycin	Reevaluate	Proton pump inhibitors
A02BD07	Lansoprazole, amoxicillin and clarithromycin	Reevaluate	Proton pump inhibitors
A02BD09	lansoprazole, clarithromycin and tinidazole	Reevaluate	Proton pump inhibitors
A02BD10	lansoprazole, amoxicillin and levofloxacin	Reevaluate	Proton pump inhibitors
A02BD11	pantoprazole, amoxicillin, clarithromycin and metronidazole	Reevaluate	Proton pump inhibitors
A03AA07	Dicycloverine	Avoid	Antispasmodics (Dicyclomine)
A03AB05	Propantheline	Avoid	Antispasmodics
A03B	Belladonna and derivatives, plain	Avoid	Antispasmodics
A03BA	Belladonna alkaloids, tertiary amines	Avoid	Antispasmodics
A03BA01	Atropine	Avoid	Antispasmodics
A03BA03	Hyoscyamine	Avoid	Antispasmodics
A03BA04	Belladonna total alkaloids	Avoid	Antispasmodics
A03BB	Belladonna alkaloids, semisynthetic, quaternary ammonium compounds	Avoid	Antispasmodics
A03BB01	Butylscopolamine	Avoid	Antispasmodics
A03BB02	Methylatropine	Avoid	Antispasmodics
A03BB03	Methylscopolamine	Avoid	Antispasmodics
A03BB04	Fentonium	Avoid	Antispasmodics
A03BB05	Cimetropium bromide	Avoid	Antispasmodics
A03CA02	Clidinium and psycholeptics	Avoid	Antispasmodics
A03CA34	Propantheline and psycholeptics	Avoid	Antispasmodics
A03CB	Belladonna and derivatives in combination with psycholeptics	Avoid	Antispasmodics
A03CB01	Methylscopolamine and psycholeptics	Avoid	Antispasmodics
A03CB02	Belladonna total alkaloids and psycholeptics	Avoid	Antispasmodics
A03CB03	Atropine and psycholeptics	Avoid	Antispasmodics
A03CB04	Methylhomatropine and psycholeptics	Avoid	Antispasmodics
A03CB31	Hyoscyamine and psycholeptics	Avoid	Antispasmodics
A03FA01	Metoclopramide	Avoid	Metoclopramide
A04AD01	Scopolamine	Avoid	Antispasmodics
A04AD51	Scopolamine, combinaison	Avoid	Antispasmodics
A06AA01	Liquid paraffin	Avoid	Mineral oil, given orally
A06AA51	Liquid paraffin, combinaison	Avoid	Mineral oil, given orally
A06AB30	Contact laxatives in combination with belladonna alkaloids	Avoid	Antispasmodics
A06AB60	Sirop PED	Avoid	Mineral oil, given orally
A10BB01	Glibenclamide	Avoid	Sulfonylureas, long-duration (glyburide)
A10BB02	Chlorpropamide	Avoid	Sulfonylureas, long-duration
A10BD02	Metformine and glibenclamide	Avoid	Sulfonylureas, long-duration (glyburide)
B01AC05	Ticlopidine	Avoid	Antithombotics
B01AC07	Dipyridamole	Avoid	Antithombotics
B01AC56	Aspirine and esomeprazole	Reevaluate	Proton pump inhibitors
C01AA05	Digoxin	Reevaluate	Digoxin
C01BA03	Disopyramide	Avoid	Disopyramide
C01BD01	Amiodarone	Reevaluate	Amiodarone
C01BD07	Dronedarone	Reevaluate	Dronedarone
C01EB03	Indometacin	Avoid	Non-cyclooxygenase-selective NSAIDS, oral
C02	ANTIHYPERTENSIVES	Reevaluate		31. Drugs lowering blood pressure
C02A	Antiadrenergic agents, centrally acting	Reevaluate		31. Drugs lowering blood pressure
C02AA	Rauwolfia alkaloids	Reevaluate		31. Drugs lowering blood pressure
C02AA01	Rescinnamine	Reevaluate		31. Drugs lowering blood pressure
C02AA02	Reserpine	Reevaluate	Central aplha blockers	31. Drugs lowering blood pressure
C02AA03	combinaison of rauwolfia alkaloids	Reevaluate		31. Drugs lowering blood pressure
C02AA04	Rauwolfia alkaloids, whole root	Reevaluate		31. Drugs lowering blood pressure
C02AA05	Deserpidine	Reevaluate		31. Drugs lowering blood pressure
C02AA06	Methoserpidine	Reevaluate		31. Drugs lowering blood pressure
C02AA07	Bietaserpine	Reevaluate		31. Drugs lowering blood pressure
C02AA52	Reserpine, combinaison	Reevaluate	Central aplha blockers	31. Drugs lowering blood pressure
C02AA53	combinaison of rauwolfia alkoloids, combinaison	Reevaluate		31. Drugs lowering blood pressure
C02AA57	Bietaserpine, combinaison	Reevaluate		31. Drugs lowering blood pressure
C02AB	Methyldopa	Avoid	Central aplha blockers	31. Drugs lowering blood pressure
C02AB01	Methyldopa (levorotatory)	Avoid	Central aplha blockers	31. Drugs lowering blood pressure
C02AB02	Methyldopa (racemic)	Avoid	Central aplha blockers	31. Drugs lowering blood pressure
C02AC	Imidazoline receptor agonists	Reevaluate		31. Drugs lowering blood pressure
C02AC01	Clonidine	Reevaluate	Central aplha blockers	31. Drugs lowering blood pressure
C02AC02	Guanfacine	Avoid	Central aplha blockers	31. Drugs lowering blood pressure
C02AC04	Tolonidine	Reevaluate		31. Drugs lowering blood pressure
C02AC05	Moxonidine	Avoid		31. Drugs lowering blood pressure
C02AC06	Rilmenidine	Reevaluate		31. Drugs lowering blood pressure
C02B	Antiadrenergic agents, ganglion-blocking	Reevaluate		31. Drugs lowering blood pressure
C02BA	Sulfonium derivatives	Reevaluate		31. Drugs lowering blood pressure
C02BA01	Trimetaphan	Reevaluate		31. Drugs lowering blood pressure
C02BB	Secondary and tertiary amines	Reevaluate		31. Drugs lowering blood pressure
C02BB01	Mecamylamine	Reevaluate		31. Drugs lowering blood pressure
C02BC	Bisquaternary ammonium compounds	Reevaluate		31. Drugs lowering blood pressure
C02C	Antiadrenergic agents, peripherally acting	Reevaluate		31. Drugs lowering blood pressure
C02CA	Alpha-adrenoreceptor antagonists	Reevaluate		31. Drugs lowering blood pressure
C02CA01	Prazosin	Reevaluate	Peripheral alpha-1-blockers	31. Drugs lowering blood pressure
C02CA02	Indoramin	Reevaluate		31. Drugs lowering blood pressure
C02CA03	Trimazosin	Reevaluate		31. Drugs lowering blood pressure
C02CA04	Doxazosin	Reevaluate	Peripheral alpha-1-blockers	31. Drugs lowering blood pressure
C02CA06	Urapidil	Reevaluate		31. Drugs lowering blood pressure
C02CC	Guanidine derivatives	Reevaluate		31. Drugs lowering blood pressure
C02CC01	Betanidine	Reevaluate		31. Drugs lowering blood pressure
C02CC02	Guanethidine	Reevaluate		31. Drugs lowering blood pressure
C02CC03	Guanoxan	Reevaluate		31. Drugs lowering blood pressure
C02CC04	Debrisoquine	Reevaluate		31. Drugs lowering blood pressure
C02CC05	Guanoclor	Reevaluate		31. Drugs lowering blood pressure
C02CC06	Guanazodine	Reevaluate		31. Drugs lowering blood pressure
C02CC07	Guanoxabenz	Reevaluate		31. Drugs lowering blood pressure
C02D	Arteriolar smooth muscle, agents acting on	Reevaluate		31. Drugs lowering blood pressure
C02DA	Thiazide derivatives	Reevaluate		31. Drugs lowering blood pressure
C02DA01	Diazoxide	Reevaluate		31. Drugs lowering blood pressure
C02DB	Hydrazinophthalazine derivatives	Reevaluate		31. Drugs lowering blood pressure
C02DB01	Dihydralazine	Reevaluate		31. Drugs lowering blood pressure
C02DB02	Hydralazine	Reevaluate		31. Drugs lowering blood pressure
C02DB03	Endralazine	Reevaluate		31. Drugs lowering blood pressure
C02DB04	Cadralazine	Reevaluate		31. Drugs lowering blood pressure
C02DC	Pyrimidine derivatives	Reevaluate		31. Drugs lowering blood pressure
C02DC01	Minoxidil	Reevaluate		31. Drugs lowering blood pressure
C02DD	Nitroferricyanide derivatives	Reevaluate		31. Drugs lowering blood pressure
C02DD01	Nitroprusside	Reevaluate		31. Drugs lowering blood pressure
C02DG	Guanidine derivatives	Reevaluate		31. Drugs lowering blood pressure
C02DG01	Pinacidil	Reevaluate		31. Drugs lowering blood pressure
C02K	Other antihypertensives	Reevaluate		31. Drugs lowering blood pressure
C02KA	Alkaloids, excluding rauwolfia	Reevaluate		31. Drugs lowering blood pressure
C02KA01	Veratrum	Reevaluate		31. Drugs lowering blood pressure
C02KB	Tyrosine hydroxylase inhibitors	Reevaluate		31. Drugs lowering blood pressure
C02KB01	Metirosine	Reevaluate		31. Drugs lowering blood pressure
C02KC	MAO inhibitors	Reevaluate		31. Drugs lowering blood pressure
C02KC01	Pargyline	Reevaluate		31. Drugs lowering blood pressure
C02KD	Serotonin antagonists	Reevaluate		31. Drugs lowering blood pressure
C02KD01	Ketanserin	Reevaluate		31. Drugs lowering blood pressure
C02KX	Other antihypertensives	Reevaluate		31. Drugs lowering blood pressure
C02KX01	Bosentan	Reevaluate		31. Drugs lowering blood pressure
C02KX02	Ambrisentan	Reevaluate		31. Drugs lowering blood pressure
C02KX03	Sitaxentan	Reevaluate		31. Drugs lowering blood pressure
C02KX04	macitentan	Reevaluate		31. Drugs lowering blood pressure
C02KX05	Riociguat	Reevaluate		31. Drugs lowering blood pressure
C02KZ	Unknown	Reevaluate		31. Drugs lowering blood pressure
C02L	Antihypertensives and diuretics in combination	Reevaluate		31. Drugs lowering blood pressure
C02LA	Rauwolfia alkaloids and diuretics in combination	Reevaluate		31. Drugs lowering blood pressure
C02LA01	Reserpine and diuretics	Reevaluate	Central aplha blockers	31. Drugs lowering blood pressure
C02LA02	Rescinnamine and diuretics	Reevaluate		31. Drugs lowering blood pressure
C02LA03	Deserpidine and diuretics	Reevaluate		31. Drugs lowering blood pressure
C02LA04	Methoserpidine and diuretics	Reevaluate		31. Drugs lowering blood pressure
C02LA07	Bietaserpine and diuretics	Reevaluate		31. Drugs lowering blood pressure
C02LA08	Rauwolfia alkaloids, whole root and diuretics	Reevaluate		31. Drugs lowering blood pressure
C02LA09	Syrosingopine and diuretics	Reevaluate		31. Drugs lowering blood pressure
C02LA50	combinaison of rauwolfia alkaloids and diuretics including other combinaison	Reevaluate		31. Drugs lowering blood pressure
C02LA51	Reserpine and diuretics, combinaison with other drugs	Reevaluate	Central aplha blockers	31. Drugs lowering blood pressure
C02LA52	Rescinnamine and diuretics, combinaison with other drugs	Reevaluate		31. Drugs lowering blood pressure
C02LA71	Reserpine and diuretics, combinaison with psycholeptics	Reevaluate	Central aplha blockers	31. Drugs lowering blood pressure
C02LB	Methyldopa and diuretics in combination	Avoid	Central aplha blockers	31. Drugs lowering blood pressure
C02LB01	Methyldopa (levorotatory) and diuretics	Avoid	Central aplha blockers	31. Drugs lowering blood pressure
C02LC	Imidazoline receptor agonists in combination with diuretics	Reevaluate		31. Drugs lowering blood pressure
C02LC01	Clonidine and diuretics	Reevaluate	Central aplha blockers	31. Drugs lowering blood pressure
C02LC05	Moxonidine and diuretics	Reevaluate		31. Drugs lowering blood pressure
C02LC51	Clonidine and diuretics, combinaison with other drugs	Reevaluate	Central aplha blockers	31. Drugs lowering blood pressure
C02LE	Alpha-adrenoreceptor antagonists and diuretics	Reevaluate		31. Drugs lowering blood pressure
C02LE01	Prazosin and diuretics	Reevaluate		31. Drugs lowering blood pressure
C02LF	Guanidine derivatives and diuretics	Reevaluate		31. Drugs lowering blood pressure
C02LF01	Guanethidine and diuretics	Reevaluate		31. Drugs lowering blood pressure
C02LG	Hydrazinophthalazine derivatives and diuretics	Reevaluate		31. Drugs lowering blood pressure
C02LG01	Dihydralazine and diuretics	Reevaluate		31. Drugs lowering blood pressure
C02LG02	Hydralazine and diuretics	Reevaluate		31. Drugs lowering blood pressure
C02LG03	Picodralazine and diuretics	Reevaluate		31. Drugs lowering blood pressure
C02LG51	Dihydralazine and diuretics, combinaison with other drugs	Reevaluate		31. Drugs lowering blood pressure
C02LG73	Picodralazine and diuretics, combinaison with psycholeptics	Reevaluate		31. Drugs lowering blood pressure
C02LK	Alkaloids, excluding rauwolfia, in combination with diuretics	Reevaluate		31. Drugs lowering blood pressure
C02LK01	Veratrum and diuretics	Reevaluate		31. Drugs lowering blood pressure
C02LL	MAO inhibitors and diuretics	Reevaluate		31. Drugs lowering blood pressure
C02LL01	Pargyline and diuretics	Reevaluate		31. Drugs lowering blood pressure
C02LN	Serotonin antagonists and diuretics	Reevaluate		31. Drugs lowering blood pressure
C02LX	Other antihypertensives and diuretics	Reevaluate		31. Drugs lowering blood pressure
C02LX01	Pinacidil and diuretics	Reevaluate		31. Drugs lowering blood pressure
C02N	combinaison of antihypertensives in ATC-group C02	Reevaluate		31. Drugs lowering blood pressure
C03	DIURETICS	Reevaluate		31. Drugs lowering blood pressure
C03A	Low-ceiling diuretics, thiazides	Reevaluate		31. Drugs lowering blood pressure
C03AA	Thiazides, plain	Reevaluate		31. Drugs lowering blood pressure
C03AA01	Bendroflumethiazide	Reevaluate		31. Drugs lowering blood pressure
C03AA02	Hydroflumethiazide	Reevaluate		31. Drugs lowering blood pressure
C03AA03	HCT	Reevaluate		31. Drugs lowering blood pressure
C03AA04	Chlorothiazide	Reevaluate		31. Drugs lowering blood pressure
C03AA05	Polythiazide	Reevaluate		31. Drugs lowering blood pressure
C03AA06	Trichlormethiazide	Reevaluate		31. Drugs lowering blood pressure
C03AA07	Cyclopenthiazide	Reevaluate		31. Drugs lowering blood pressure
C03AA08	Methyclothiazide	Reevaluate		31. Drugs lowering blood pressure
C03AA09	Cyclothiazide	Reevaluate		31. Drugs lowering blood pressure
C03AA13	Mebutizide	Reevaluate		31. Drugs lowering blood pressure
C03AB	Thiazides and potassium in combination	Reevaluate		31. Drugs lowering blood pressure
C03AB01	Bendroflumethiazide and potassium	Reevaluate		31. Drugs lowering blood pressure
C03AB02	Hydroflumethiazide and potassium	Reevaluate		31. Drugs lowering blood pressure
C03AB03	HCT and potassium	Reevaluate		31. Drugs lowering blood pressure
C03AB04	Chlorothiazide and potassium	Reevaluate		31. Drugs lowering blood pressure
C03AB05	Polythiazide and potassium	Reevaluate		31. Drugs lowering blood pressure
C03AB06	Trichlormethiazide and potassium	Reevaluate		31. Drugs lowering blood pressure
C03AB07	Cyclopenthiazide and potassium	Reevaluate		31. Drugs lowering blood pressure
C03AB08	Methyclothiazide and potassium	Reevaluate		31. Drugs lowering blood pressure
C03AB09	Cyclothiazide and potassium	Reevaluate		31. Drugs lowering blood pressure
C03AH	Thiazides, combinaison with psycholeptics and/or analgesics	Reevaluate		31. Drugs lowering blood pressure
C03AH01	Chlorothiazide, combinaison	Reevaluate		31. Drugs lowering blood pressure
C03AH02	Hydroflumethiazide, combinaison	Reevaluate		31. Drugs lowering blood pressure
C03AX	Thiazides, combinaison with other drugs	Reevaluate		31. Drugs lowering blood pressure
C03AX01	HCT, combinaison	Reevaluate		31. Drugs lowering blood pressure
C03B	Low-ceiling diuretics, excluding thiazides	Reevaluate		31. Drugs lowering blood pressure
C03BA	Sulfonamides, plain	Reevaluate		31. Drugs lowering blood pressure
C03BA02	Quinethazone	Reevaluate		31. Drugs lowering blood pressure
C03BA03	Clopamide	Reevaluate		31. Drugs lowering blood pressure
C03BA04	Chlortalidone	Reevaluate		31. Drugs lowering blood pressure
C03BA05	Mefruside	Reevaluate		31. Drugs lowering blood pressure
C03BA07	Clofenamide	Reevaluate		31. Drugs lowering blood pressure
C03BA08	Metolazone	Reevaluate		31. Drugs lowering blood pressure
C03BA09	Meticrane	Reevaluate		31. Drugs lowering blood pressure
C03BA10	Xipamide	Reevaluate		31. Drugs lowering blood pressure
C03BA11	Indapamide	Reevaluate		31. Drugs lowering blood pressure
C03BA12	Clorexolone	Reevaluate		31. Drugs lowering blood pressure
C03BA13	Fenquizone	Reevaluate		31. Drugs lowering blood pressure
C03BA82	Clorexolone, combinaison with psycholeptics	Reevaluate		31. Drugs lowering blood pressure
C03BB	Sulfonamides and potassium in combination	Reevaluate		31. Drugs lowering blood pressure
C03BB02	Quinethazone and potassium	Reevaluate		31. Drugs lowering blood pressure
C03BB03	Clopamide and potassium	Reevaluate		31. Drugs lowering blood pressure
C03BB04	Chlortalidone and potassium	Reevaluate		31. Drugs lowering blood pressure
C03BB05	Mefruside and potassium	Reevaluate		31. Drugs lowering blood pressure
C03BB07	Clofenamide and potassium	Reevaluate		31. Drugs lowering blood pressure
C03BC	Mercurial diuretics	Reevaluate		31. Drugs lowering blood pressure
C03BC01	Mersalyl	Reevaluate		31. Drugs lowering blood pressure
C03BD	Xanthine derivatives	Reevaluate		31. Drugs lowering blood pressure
C03BD01	Theobromine	Reevaluate		31. Drugs lowering blood pressure
C03BK	Sulfonamides, combinaison with other drugs	Reevaluate		31. Drugs lowering blood pressure
C03BX	Other low-ceiling diuretics	Reevaluate		31. Drugs lowering blood pressure
C03BX03	Cicletanine	Reevaluate		31. Drugs lowering blood pressure
C03EA	Low-ceiling diuretics and potassium-sparing agents	Reevaluate		31. Drugs lowering blood pressure
C03EA01	HCT and amiloride	Reevaluate		31. Drugs lowering blood pressure
C03EA02	Trichlormethiazide and potassium-sparing agents	Reevaluate		31. Drugs lowering blood pressure
C03EA03	Epitizide and potassium-sparing agents	Reevaluate		31. Drugs lowering blood pressure
C03EA04	Altizide and potassium-sparing agents	Reevaluate		31. Drugs lowering blood pressure
C03EA05	Mebutizide and potassium-sparing agents	Reevaluate		31. Drugs lowering blood pressure
C03EA06	Chlortalidone and potassium-sparing agents	Reevaluate		31. Drugs lowering blood pressure
C03EA07	Cyclopenthiazide and potassium-sparing agents	Reevaluate		31. Drugs lowering blood pressure
C03EA12	Metolazone and potassium-sparing agents	Reevaluate		31. Drugs lowering blood pressure
C03EA13	Bendroflumethiazide and potassium-sparing agents	Reevaluate		31. Drugs lowering blood pressure
C03EA14	Butizide and potassium-sparing agents	Reevaluate		31. Drugs lowering blood pressure
C04AA01	Isoxsuprine	Avoid	Isoxsuprine
C04AE01	Ergoloid mesylates	Avoid	Ergoloid mesylates
C04AE51	Ergoloid mesylates, combinaison	Avoid	Ergoloid mesylates
C07FB03	Atenolol and nifedipine	Reevaluate	Nifedipine, immediate release	31. Drugs lowering blood pressure
C08	CALCIUM CHANNEL BLOCKERS	Reevaluate		31. Drugs lowering blood pressure
C08C	Selective calcium channel blockers with mainly vascular effects	Reevaluate		31. Drugs lowering blood pressure
C08CA	Dihydropyridine derivatives	Reevaluate		31. Drugs lowering blood pressure
C08CA01	Amlodipine	Reevaluate		31. Drugs lowering blood pressure
C08CA02	Felodipine	Reevaluate		31. Drugs lowering blood pressure
C08CA03	Isradipine	Reevaluate		31. Drugs lowering blood pressure
C08CA04	Nicardipine	Reevaluate		31. Drugs lowering blood pressure
C08CA05	Nifedipine	Reevaluate	Nifedipine, immediate release	31. Drugs lowering blood pressure
C08CA06	Nimodipine	Reevaluate		31. Drugs lowering blood pressure
C08CA07	Nisoldipine	Reevaluate		31. Drugs lowering blood pressure
C08CA08	Nitrendipine	Reevaluate		31. Drugs lowering blood pressure
C08CA09	Lacidipine	Reevaluate		31. Drugs lowering blood pressure
C08CA10	Nilvadipine	Reevaluate		31. Drugs lowering blood pressure
C08CA11	Manidipine	Reevaluate		31. Drugs lowering blood pressure
C08CA12	Barnidipine	Reevaluate		31. Drugs lowering blood pressure
C08CA13	Lercanidipine	Reevaluate		31. Drugs lowering blood pressure
C08CA14	Cilnidipine	Reevaluate		31. Drugs lowering blood pressure
C08CA15	Benidipine	Reevaluate		31. Drugs lowering blood pressure
C08CA16	Clevidipine	Reevaluate		31. Drugs lowering blood pressure
C08CA55	Nifedipine, combinaison	Reevaluate	Nifedipine, immediate release	31. Drugs lowering blood pressure
C08CX	Other selective calcium channel blockers with mainly vascular effects	Reevaluate		31. Drugs lowering blood pressure
C08CX01	Mibefradil	Reevaluate		31. Drugs lowering blood pressure
C08D	Selective calcium channel blockers with direct cardiac effects	Reevaluate		31. Drugs lowering blood pressure
C08DA	Phenylalkylamine derivatives	Reevaluate		31. Drugs lowering blood pressure
C08DA01	Verapamil	Reevaluate		31. Drugs lowering blood pressure
C08DA02	Gallopamil	Reevaluate		31. Drugs lowering blood pressure
C08DA51	Verapamil, combinaison	Reevaluate		31. Drugs lowering blood pressure
C08DB	Benzothiazepine derivatives	Reevaluate		31. Drugs lowering blood pressure
C08DB01	Diltiazem	Reevaluate		31. Drugs lowering blood pressure
C08E	Non-selective calcium channel blockers	Reevaluate		31. Drugs lowering blood pressure
C08EA	Phenylalkylamine derivatives	Reevaluate		31. Drugs lowering blood pressure
C08EA01	Fendiline	Reevaluate		31. Drugs lowering blood pressure
C08EA02	Bepridil	Reevaluate		31. Drugs lowering blood pressure
C08EX	Other non-selective calcium channel blockers	Reevaluate		31. Drugs lowering blood pressure
C08EX01	Lidoflazine	Reevaluate		31. Drugs lowering blood pressure
C08EX02	Perhexiline	Reevaluate		31. Drugs lowering blood pressure
C08G	Calcium channel blockers and diuretics	Reevaluate		31. Drugs lowering blood pressure
C08GA	Calcium channel blockers and diuretics	Reevaluate		31. Drugs lowering blood pressure
C08GA01	Nifedipine and diuretics	Reevaluate	Nifedipine, immediate release	31. Drugs lowering blood pressure
C08GA02	amlodipine and diuretics	Reevaluate		31. Drugs lowering blood pressure
C09	AGENTS ACTING ON THE RENIN-ANGIOTENSIN SYSTEM	Reevaluate		31. Drugs lowering blood pressure
C09A	ACE inhibitors, plain	Reevaluate		31. Drugs lowering blood pressure
C09AA	IECA	Reevaluate		31. Drugs lowering blood pressure
C09AA01	Captopril	Reevaluate		31. Drugs lowering blood pressure
C09AA02	Enalapril	Reevaluate		31. Drugs lowering blood pressure
C09AA03	Lisinopril	Reevaluate		31. Drugs lowering blood pressure
C09AA04	Perindopril	Reevaluate		31. Drugs lowering blood pressure
C09AA05	Ramipril	Reevaluate		31. Drugs lowering blood pressure
C09AA06	Quinapril	Reevaluate		31. Drugs lowering blood pressure
C09AA07	Benazepril	Reevaluate		31. Drugs lowering blood pressure
C09AA08	Cilazapril	Reevaluate		31. Drugs lowering blood pressure
C09AA09	Fosinopril	Reevaluate		31. Drugs lowering blood pressure
C09AA10	Trandolapril	Reevaluate		31. Drugs lowering blood pressure
C09AA11	Spirapril	Reevaluate		31. Drugs lowering blood pressure
C09AA12	Delapril	Reevaluate		31. Drugs lowering blood pressure
C09AA13	Moexipril	Reevaluate		31. Drugs lowering blood pressure
C09AA14	Temocapril	Reevaluate		31. Drugs lowering blood pressure
C09AA15	Zofenopril	Reevaluate		31. Drugs lowering blood pressure
C09AA16	Imidapril	Reevaluate		31. Drugs lowering blood pressure
C09B	ACE inhibitors, combinaison	Reevaluate		31. Drugs lowering blood pressure
C09BA	ACE inhibitors and diuretics	Reevaluate		31. Drugs lowering blood pressure
C09BA01	Captopril HCT	Reevaluate		31. Drugs lowering blood pressure
C09BA02	Enalapril HCT	Reevaluate		31. Drugs lowering blood pressure
C09BA03	Lisinopril HCT	Reevaluate		31. Drugs lowering blood pressure
C09BA04	Perindopril and indapamide	Reevaluate		31. Drugs lowering blood pressure
C09BA05	Ramipril HCT	Reevaluate		31. Drugs lowering blood pressure
C09BA06	Quinapril HCT	Reevaluate		31. Drugs lowering blood pressure
C09BA07	Benazepril HCT	Reevaluate		31. Drugs lowering blood pressure
C09BA08	Cilazapril HCT	Reevaluate		31. Drugs lowering blood pressure
C09BA09	Fosinopril HCT	Reevaluate		31. Drugs lowering blood pressure
C09BA12	Delapril HCT	Reevaluate		31. Drugs lowering blood pressure
C09BA13	Moexipril HCT	Reevaluate		31. Drugs lowering blood pressure
C09BA15	Zofenopril HCT	Reevaluate		31. Drugs lowering blood pressure
C09BB	ACE inhibitors and calcium channel blockers	Reevaluate		31. Drugs lowering blood pressure
C09BB02	Enalapril and lercanidipine	Reevaluate		31. Drugs lowering blood pressure
C09BB03	Lisinopril and amlodipine	Reevaluate		31. Drugs lowering blood pressure
C09BB04	Perindopril and amlodipine	Reevaluate		31. Drugs lowering blood pressure
C09BB05	Ramipril and felodipine	Reevaluate		31. Drugs lowering blood pressure
C09BB06	Enalapril and nitrendipine	Reevaluate		31. Drugs lowering blood pressure
C09BB07	ramipril and amlodipine	Reevaluate		31. Drugs lowering blood pressure
C09BB10	Trandolapril and verapamil	Reevaluate		31. Drugs lowering blood pressure
C09BB12	Delapril and manidipine	Reevaluate		31. Drugs lowering blood pressure
C09BX	ACE inhibitors, other combinations	Reevaluate		31. Drugs lowering blood pressure
C09BX01	Perindopril and amlodipine and indapamide	Reevaluate		31. Drugs lowering blood pressure
C09BX02	Perindopril and bisoprolol	Reevaluate		31. Drugs lowering blood pressure
C09BX03	ramipril, amlodipine and hydrochlorothiazide	Reevaluate		31. Drugs lowering blood pressure
C09C	Angiotensin II antagonists, plain	Reevaluate		31. Drugs lowering blood pressure
C09CA	Angiotensin II antagonists, plain	Reevaluate		31. Drugs lowering blood pressure
C09CA01	Losartan	Reevaluate		31. Drugs lowering blood pressure
C09CA02	Eprosartan	Reevaluate		31. Drugs lowering blood pressure
C09CA03	Valsartan	Reevaluate		31. Drugs lowering blood pressure
C09CA04	Irbesartan	Reevaluate		31. Drugs lowering blood pressure
C09CA05	Tasosartan	Reevaluate		31. Drugs lowering blood pressure
C09CA06	Candesartan	Reevaluate		31. Drugs lowering blood pressure
C09CA07	Telmisartan	Reevaluate		31. Drugs lowering blood pressure
C09CA08	Olmesartan	Reevaluate		31. Drugs lowering blood pressure
C09CA09	Azilsartan	Reevaluate		31. Drugs lowering blood pressure
C09CA10	fimasartan	Reevaluate		31. Drugs lowering blood pressure
C09D	Angiotensin II antagonists, combinaison	Reevaluate		31. Drugs lowering blood pressure
C09DA	Angiotensin II antagonists and diuretics	Reevaluate		31. Drugs lowering blood pressure
C09DA01	Losartan HCT	Reevaluate		31. Drugs lowering blood pressure
C09DA02	Eprosartan HCT	Reevaluate		31. Drugs lowering blood pressure
C09DA03	Valsartan HCT	Reevaluate		31. Drugs lowering blood pressure
C09DA04	Irbesartan HCT	Reevaluate		31. Drugs lowering blood pressure
C09DA06	Candesartan HCT	Reevaluate		31. Drugs lowering blood pressure
C09DA07	Telmisartan HCT	Reevaluate		31. Drugs lowering blood pressure
C09DA08	Olmesartan HCT	Reevaluate		31. Drugs lowering blood pressure
C09DA09	Azilsartan+chlortalidone	Reevaluate		31. Drugs lowering blood pressure
C09DA10	fimasartan and diuretics	Reevaluate		31. Drugs lowering blood pressure
C09DB	Angiotensin II antagonists and calcium channel blockers	Reevaluate		31. Drugs lowering blood pressure
C09DB01	Valsartan and amlodipine	Reevaluate		31. Drugs lowering blood pressure
C09DB02	Olmesartan and amlodipine	Reevaluate		31. Drugs lowering blood pressure
C09DB04	Telmisartan and amlodipine	Reevaluate		31. Drugs lowering blood pressure
C09DB05	Irbesartan and amlodipine	Reevaluate		31. Drugs lowering blood pressure
C09DB06	losartan and amlodipine	Reevaluate		31. Drugs lowering blood pressure
C09DB07	candesartan and amlodipine	Reevaluate		31. Drugs lowering blood pressure
C09DB08	valsartan and lercanidipine	Reevaluate		31. Drugs lowering blood pressure
C09DX	Angiotensin II antagonists, other combinaison	Reevaluate		31. Drugs lowering blood pressure
C09DX01	Valsartan, amlodipine and HCT	Reevaluate		31. Drugs lowering blood pressure
C09DX02	Valsartan and aliskiren	Reevaluate		31. Drugs lowering blood pressure
C09DX03	Olmesartan, amlodipine and HCT	Reevaluate		31. Drugs lowering blood pressure
C09DX04	Valsartan and sacubitril	Reevaluate		31. Drugs lowering blood pressure
C09DX05	valsartan and nebivolol	Reevaluate		31. Drugs lowering blood pressure
C09DX06	candesartan, amlodipine and hydrochlorothiazide	Reevaluate		31. Drugs lowering blood pressure
C09X	Other agents acting on the renin-angiotensin system	Reevaluate		31. Drugs lowering blood pressure
C09XA	Renin-inhibitors	Reevaluate		31. Drugs lowering blood pressure
C09XA01	Remikiren	Reevaluate		31. Drugs lowering blood pressure
C09XA02	Aliskiren	Reevaluate		31. Drugs lowering blood pressure
C09XA52	Aliskiren and HCT	Reevaluate		31. Drugs lowering blood pressure
C09XA53	Aliskiren and amlodipine	Reevaluate		31. Drugs lowering blood pressure
C09XA54	Aliskiren, amlodipine and HCT	Reevaluate		31. Drugs lowering blood pressure
C10AA	HMG CoA reductase inhibitors	Reevaluate		33. Statins
C10AA01	Simvastatine	Reevaluate		33. Statins
C10AA02	Lovastatine	Reevaluate		33. Statins
C10AA03	Pravastatine	Reevaluate		33. Statins
C10AA04	Fluvastatine	Reevaluate		33. Statins
C10AA05	Atorvastatine	Reevaluate		33. Statins
C10AA06	Cerivastatine	Reevaluate		33. Statins
C10AA07	Rosuvastatine	Reevaluate		33. Statins
C10AA08	Pitavastatine	Reevaluate		33. Statins
C10BA	HMG CoA reductase inhibitors in combination with other lipid modifying agents	Reevaluate		33. Statins
C10BA01	Lovastatin and nicotinic acid	Reevaluate		33. Statins
C10BA02	Simvastatin and ezetimibe	Reevaluate		33. Statins
C10BA03	Pravastatin and fenofibrate	Reevaluate		33. Statins
C10BA04	Simvastatine+fénofibrate	Reevaluate		33. Statins
C10BA05	Atorvastatine and ezetimibe	Reevaluate		33. Statins
C10BA06	Sosuvastatine and ezetimibe	Reevaluate		33. Statins
C10BX	HMG CoA reductase inhibitors, other combinaison	Reevaluate		33. Statins
C10BX01	Simvastatin and Aspirine	Reevaluate		33. Statins
C10BX02	Pravastatin and Aspirine	Reevaluate		33. Statins
C10BX03	Atorvastatin and amlodipine	Reevaluate		33. Statins
C10BX04	Simvastatin, Aspirine and ramipril	Reevaluate		33. Statins
C10BX05	rosuvastatin and acetylsalicylic acid	Reevaluate		33. Statins
C10BX06	atorvastatin, acetylsalicylic acid and ramipril	Reevaluate		33. Statins
C10BX07	rosuvastatin, amlodipine and lisinopril	Reevaluate		33. Statins
C10BX08	atorvastatin and acetylsalicylic acid	Reevaluate		33. Statins
C10BX09	rosuvastatin and amlodipine	Reevaluate		31. Drugs lowering blood pressure, 33. Statins
C10BX10	rosuvastatin and valsartan	Reevaluate		31. Drugs lowering blood pressure, 33. Statins
C10BX11	Atorvastatin and amlodipine and perindopril	Reevaluate		31. Drugs lowering blood pressure, 33. Statins
C10BX12	atorvastatin, acetylsalicylic acid and perindopril	Reevaluate		31. Drugs lowering blood pressure, 33. Statins
C10BX13	rosuvastatin, perindopril and indapamide	Reevaluate		31. Drugs lowering blood pressure, 33. Statins
C10BX14	rosuvastatin, amlodipine and perindopril	Reevaluate		31. Drugs lowering blood pressure, 33. Statins
C10BX15	atorvastatin and perindopril	Reevaluate		31. Drugs lowering blood pressure, 33. Statins
G03AA04	Megestrol and estrogen	Avoid	Megestrol
G03AB01	Megestrol and estrogen	Avoid	Megestrol
G03AC05	Megestrol	Avoid	Megestrol
G03BA02	Methyltestosterone	Reevaluate	Androgens
G03BA03	Testosterone	Reevaluate	Androgens
G03C	Estrogens	Reevaluate	Estrogens with or without progestins
G03CA	Natural and semisynthetic estrogens, plain	Reevaluate	Estrogens with or without progestins
G03CA01	Ethinylestradiol	Reevaluate	Estrogens with or without progestins
G03CA03	Estradiol	Reevaluate	Estrogens with or without progestins
G03CA04	Estriol	Reevaluate	Estrogens with or without progestins
G03CA06	Chlorotrianisene	Reevaluate	Estrogens with or without progestins
G03CA07	Estrone	Reevaluate	Estrogens with or without progestins
G03CA09	Promestriene	Reevaluate	Estrogens with or without progestins
G03CA53	Estradiol, combinaison	Reevaluate	Estrogens with or without progestins
G03CA57	Conjugated estrogens	Reevaluate	Estrogens with or without progestins
G03CB	Synthetic estrogens, plain	Reevaluate	Estrogens with or without progestins
G03CB01	Dienestrol	Reevaluate	Estrogens with or without progestins
G03CB02	Diethylstilbestrol	Reevaluate	Estrogens with or without progestins
G03CB03	Methallenestril	Reevaluate	Estrogens with or without progestins
G03CB04	Moxestrol	Reevaluate	Estrogens with or without progestins
G03CC	Estrogens, combinaison with other drugs	Reevaluate	Estrogens with or without progestins
G03CC02	Dienestrol	Reevaluate	Estrogens with or without progestins
G03CC03	Methallenestril	Reevaluate	Estrogens with or without progestins
G03CC04	Estrone	Reevaluate	Estrogens with or without progestins
G03CC05	Diethylstilbestrol	Reevaluate	Estrogens with or without progestins
G03CC06	Estriol	Reevaluate	Estrogens with or without progestins
G03CC07	conjugatedestrogensandbazedoxifene	Reevaluate	Estrogens with or without progestins
G03CX	Other estrogens	Reevaluate	Estrogens with or without progestins
G03CX01	Tibolone	Reevaluate	Estrogens with or without progestins
G03DB02	Megestrol	Avoid	Megestrol
G03FA08	Megestrol and estrogen	Avoid	Megestrol
G03FB04	Megestrol and estrogen	Avoid	Megestrol
G04BD	Urinary antispasmodics	Reevaluate		29. Urologic spasmolytics
G04BD01	Emepronium	Reevaluate		29. Urologic spasmolytics
G04BD02	Flavoxate	Reevaluate		29. Urologic spasmolytics
G04BD03	Meladrazine	Reevaluate		29. Urologic spasmolytics
G04BD04	Oxybutynin	Reevaluate		29. Urologic spasmolytics
G04BD05	Terodiline	Reevaluate		29. Urologic spasmolytics
G04BD06	Propiverine	Reevaluate		29. Urologic spasmolytics
G04BD07	Tolterodine	Reevaluate		29. Urologic spasmolytics
G04BD08	Solifenacin	Reevaluate		29. Urologic spasmolytics
G04BD09	Trospium	Reevaluate		29. Urologic spasmolytics
G04BD10	Darifenacin	Reevaluate		29. Urologic spasmolytics
G04BD11	Fesoterodine	Reevaluate		29. Urologic spasmolytics
G04BD12	Mirabegron	Reevaluate		29. Urologic spasmolytics
G04CA03	Terazosin	Reevaluate	Peripheral alpha-1-blockers
H01AC01	Somatropin	Reevaluate	Growth hormone
H01AC02	Somatrem	Reevaluate	Growth hormone
H01AC03	Mecasermin	Reevaluate	Growth hormone
H01AC04	Sermorelin	Reevaluate	Growth hormone
H01AC05	Mecasermin rinfabate	Reevaluate	Growth hormone
H01AC06	tesamorelin	Reevaluate	Growth hormone
H01BA02	Desmopressin	Reevaluate	Genitourinary
H03AA05	Thyroid gland preparations	Avoid	Desiccated thyroid
J01XE01	Nitrofurantoin	Reevaluate	Anti-infective
J01XE51	nitrofurantoin, combinations	Reevaluate	Anti-infective
L02AB01	Megestrol	Avoid	Megestrol
M01A	Anti-inflammatory and antirheumatic products, non-steroids	Avoid		3. Non-steroid anti-inflammatory drugs (NSAIDs)
M01AA	Butylpyrazolidines	Avoid		3. Non-steroid anti-inflammatory drugs (NSAIDs)
M01AA01	Phenylbutazone	Avoid		3. Non-steroid anti-inflammatory drugs (NSAIDs)
M01AA02	Mofebutazone	Avoid		3. Non-steroid anti-inflammatory drugs (NSAIDs)
M01AA03	Oxyphenbutazone	Avoid		3. Non-steroid anti-inflammatory drugs (NSAIDs)
M01AA05	Clofezone	Avoid		3. Non-steroid anti-inflammatory drugs (NSAIDs)
M01AA06	Kebuzone	Avoid		3. Non-steroid anti-inflammatory drugs (NSAIDs)
M01AB	Acetic acid derivatives and related substances	Avoid		3. Non-steroid anti-inflammatory drugs (NSAIDs)
M01AB01	Indometacin	Avoid	Non-cyclooxygenase-selective NSAIDS, oral	3. Non-steroid anti-inflammatory drugs (NSAIDs)
M01AB02	Sulindac	Avoid	Non-cyclooxygenase-selective NSAIDS, oral	3. Non-steroid anti-inflammatory drugs (NSAIDs)
M01AB03	Tolmetin	Avoid	Non-cyclooxygenase-selective NSAIDS, oral	3. Non-steroid anti-inflammatory drugs (NSAIDs)
M01AB04	Zomepirac	Avoid		3. Non-steroid anti-inflammatory drugs (NSAIDs)
M01AB05	Diclofenac	Avoid	Non-cyclooxygenase-selective NSAIDS, oral	3. Non-steroid anti-inflammatory drugs (NSAIDs)
M01AB06	Alclofenac	Avoid		3. Non-steroid anti-inflammatory drugs (NSAIDs)
M01AB07	Bumadizone	Avoid		3. Non-steroid anti-inflammatory drugs (NSAIDs)
M01AB08	Etodolac	Avoid	Non-cyclooxygenase-selective NSAIDS, oral	3. Non-steroid anti-inflammatory drugs (NSAIDs)
M01AB09	Lonazolac	Avoid		3. Non-steroid anti-inflammatory drugs (NSAIDs)
M01AB10	Fentiazac	Avoid		3. Non-steroid anti-inflammatory drugs (NSAIDs)
M01AB11	Acemetacin	Avoid		3. Non-steroid anti-inflammatory drugs (NSAIDs)
M01AB12	Difenpiramide	Avoid		3. Non-steroid anti-inflammatory drugs (NSAIDs)
M01AB13	Oxametacin	Avoid		3. Non-steroid anti-inflammatory drugs (NSAIDs)
M01AB14	Proglumetacin	Avoid		3. Non-steroid anti-inflammatory drugs (NSAIDs)
M01AB15	Ketorolac	Avoid	Non-cyclooxygenase-selective NSAIDS, oral	3. Non-steroid anti-inflammatory drugs (NSAIDs)
M01AB16	Aceclofenac	Avoid		3. Non-steroid anti-inflammatory drugs (NSAIDs)
M01AB17	Bufexamac	Avoid		3. Non-steroid anti-inflammatory drugs (NSAIDs)
M01AB51	Indometacin, combinaison	Avoid	Non-cyclooxygenase-selective NSAIDS, oral	3. Non-steroid anti-inflammatory drugs (NSAIDs)
M01AB55	Diclofenac and misoprostol	Avoid	Non-cyclooxygenase-selective NSAIDS, oral	3. Non-steroid anti-inflammatory drugs (NSAIDs)
M01AC	Oxicams	Avoid		3. Non-steroid anti-inflammatory drugs (NSAIDs)
M01AC01	Piroxicam	Avoid	Non-cyclooxygenase-selective NSAIDS, oral	3. Non-steroid anti-inflammatory drugs (NSAIDs)
M01AC02	Tenoxicam	Avoid		3. Non-steroid anti-inflammatory drugs (NSAIDs)
M01AC04	Droxicam	Avoid		3. Non-steroid anti-inflammatory drugs (NSAIDs)
M01AC05	Lornoxicam	Avoid		3. Non-steroid anti-inflammatory drugs (NSAIDs)
M01AC06	Meloxicam	Avoid	Non-cyclooxygenase-selective NSAIDS, oral	3. Non-steroid anti-inflammatory drugs (NSAIDs)
M01AC56	meloxicam, combinations	Avoid	Non-cyclooxygenase-selective NSAIDS, oral	3. Non-steroid anti-inflammatory drugs (NSAIDs)
M01AE	Propionic acid derivatives	Avoid		3. Non-steroid anti-inflammatory drugs (NSAIDs)
M01AE01	Ibuprofen	Avoid	Non-cyclooxygenase-selective NSAIDS, oral	3. Non-steroid anti-inflammatory drugs (NSAIDs)
M01AE02	Naproxen	Avoid	Non-cyclooxygenase-selective NSAIDS, oral	3. Non-steroid anti-inflammatory drugs (NSAIDs)
M01AE03	Ketoprofen	Avoid	Non-cyclooxygenase-selective NSAIDS, oral	3. Non-steroid anti-inflammatory drugs (NSAIDs)
M01AE04	Fenoprofen	Avoid	Non-cyclooxygenase-selective NSAIDS, oral	3. Non-steroid anti-inflammatory drugs (NSAIDs)
M01AE05	Fenbufen	Avoid		3. Non-steroid anti-inflammatory drugs (NSAIDs)
M01AE06	Benoxaprofen	Avoid		3. Non-steroid anti-inflammatory drugs (NSAIDs)
M01AE07	Suprofen	Avoid		3. Non-steroid anti-inflammatory drugs (NSAIDs)
M01AE08	Pirprofen	Avoid		3. Non-steroid anti-inflammatory drugs (NSAIDs)
M01AE09	Flurbiprofen	Avoid		3. Non-steroid anti-inflammatory drugs (NSAIDs)
M01AE10	Indoprofen	Avoid		3. Non-steroid anti-inflammatory drugs (NSAIDs)
M01AE11	Tiaprofenic acid	Avoid		3. Non-steroid anti-inflammatory drugs (NSAIDs)
M01AE12	Oxaprozin	Avoid	Non-cyclooxygenase-selective NSAIDS, oral	3. Non-steroid anti-inflammatory drugs (NSAIDs)
M01AE13	Ibuproxam	Avoid		3. Non-steroid anti-inflammatory drugs (NSAIDs)
M01AE14	Dexibuprofen	Avoid		3. Non-steroid anti-inflammatory drugs (NSAIDs)
M01AE15	Flunoxaprofen	Avoid		3. Non-steroid anti-inflammatory drugs (NSAIDs)
M01AE16	Alminoprofen	Avoid		3. Non-steroid anti-inflammatory drugs (NSAIDs)
M01AE17	Dexketoprofen	Avoid		3. Non-steroid anti-inflammatory drugs (NSAIDs)
M01AE18	Naproxcinod	Avoid		3. Non-steroid anti-inflammatory drugs (NSAIDs)
M01AE51	Ibuprofen, combinaison	Avoid	Non-cyclooxygenase-selective NSAIDS, oral	3. Non-steroid anti-inflammatory drugs (NSAIDs)
M01AE52	Naproxen and esomeprazole	Avoid	Non-cyclooxygenase-selective NSAIDS, oral	3. Non-steroid anti-inflammatory drugs (NSAIDs)
M01AE53	Ketoprofen, combinaison	Avoid	Non-cyclooxygenase-selective NSAIDS, oral	3. Non-steroid anti-inflammatory drugs (NSAIDs)
M01AE56	naproxen and misoprostol	Avoid	Non-cyclooxygenase-selective NSAIDS, oral	3. Non-steroid anti-inflammatory drugs (NSAIDs)
M01AG	Fenamates	Avoid		3. Non-steroid anti-inflammatory drugs (NSAIDs)
M01AG01	Acide mefenamique	Avoid	Non-cyclooxygenase-selective NSAIDS, oral	3. Non-steroid anti-inflammatory drugs (NSAIDs)
M01AG02	Tolfenamic acid	Avoid		3. Non-steroid anti-inflammatory drugs (NSAIDs)
M01AG03	Acide flufenamique	Avoid		3. Non-steroid anti-inflammatory drugs (NSAIDs)
M01AG04	Meclofenamic acid	Avoid	Non-cyclooxygenase-selective NSAIDS, oral	3. Non-steroid anti-inflammatory drugs (NSAIDs)
M01AH	Coxibs	Avoid		3. Non-steroid anti-inflammatory drugs (NSAIDs)
M01AH01	Celecoxib	Avoid		3. Non-steroid anti-inflammatory drugs (NSAIDs)
M01AH02	Rofecoxib	Avoid		3. Non-steroid anti-inflammatory drugs (NSAIDs)
M01AH03	Valdecoxib	Avoid		3. Non-steroid anti-inflammatory drugs (NSAIDs)
M01AH04	Parecoxib	Avoid		3. Non-steroid anti-inflammatory drugs (NSAIDs)
M01AH05	Etoricoxib	Avoid		3. Non-steroid anti-inflammatory drugs (NSAIDs)
M01AH06	Lumiracoxib	Avoid		3. Non-steroid anti-inflammatory drugs (NSAIDs)
M01AH07	polmacoxib	Avoid		3. Non-steroid anti-inflammatory drugs (NSAIDs)
M01AX	Other anti-inflammatory and antirheumatic agents, non-steroids	Avoid		3. Non-steroid anti-inflammatory drugs (NSAIDs)
M01AX01	Nabumetone	Avoid	Non-cyclooxygenase-selective NSAIDS, oral	3. Non-steroid anti-inflammatory drugs (NSAIDs)
M01AX02	Niflumic acid	Avoid		3. Non-steroid anti-inflammatory drugs (NSAIDs)
M01AX04	Azapropazone	Avoid		3. Non-steroid anti-inflammatory drugs (NSAIDs)
M01AX05	Glucosamine	Avoid		3. Non-steroid anti-inflammatory drugs (NSAIDs)
M01AX07	Benzydamine	Avoid		3. Non-steroid anti-inflammatory drugs (NSAIDs)
M01AX12	Glucosaminoglycan polysulfate	Avoid		3. Non-steroid anti-inflammatory drugs (NSAIDs)
M01AX13	Proquazone	Avoid		3. Non-steroid anti-inflammatory drugs (NSAIDs)
M01AX14	Orgotein	Avoid		3. Non-steroid anti-inflammatory drugs (NSAIDs)
M01AX17	Nimesulide	Avoid		3. Non-steroid anti-inflammatory drugs (NSAIDs)
M01AX18	Feprazone	Avoid		3. Non-steroid anti-inflammatory drugs (NSAIDs)
M01AX21	Diacerein	Avoid		3. Non-steroid anti-inflammatory drugs (NSAIDs)
M01AX22	Morniflumate	Avoid		3. Non-steroid anti-inflammatory drugs (NSAIDs)
M01AX23	Tenidap	Avoid		3. Non-steroid anti-inflammatory drugs (NSAIDs)
M01AX24	Oxaceprol	Avoid		3. Non-steroid anti-inflammatory drugs (NSAIDs)
M01AX25	Chondroitine	Avoid		3. Non-steroid anti-inflammatory drugs (NSAIDs)
M01AX26	Avocado and soyabean oil, unsaponifiables	Avoid		3. Non-steroid anti-inflammatory drugs (NSAIDs)
M01AX68	Feprazone, combinaison	Avoid		3. Non-steroid anti-inflammatory drugs (NSAIDs)
M01AX98	Chondroitine and glucosamine	Avoid		3. Non-steroid anti-inflammatory drugs (NSAIDs)
M01AX99	Harpagophytum	Avoid		3. Non-steroid anti-inflammatory drugs (NSAIDs)
M02AA10	Ketoprofen	Avoid	Non-cyclooxygenase-selective NSAIDS, oral
M02AA18	Meclofenamic acid	Avoid	Non-cyclooxygenase-selective NSAIDS, oral
M03BA02	Carisoprodol	Avoid	Skeletal muscle relaxants
M03BA03	Methocarbamol	Avoid	Skeletal muscle relaxants
M03BA52	Carisoprodol, combinaison excluding psycholeptics	Avoid	Skeletal muscle relaxants
M03BA53	Methocarbamol, combinaison excluding psycholeptics	Avoid	Skeletal muscle relaxants
M03BA72	Carisoprodol, combinaison with psycholeptics	Avoid	Skeletal muscle relaxants
M03BA73	Methocarbamol, combinaison with psycholeptics	Avoid	Skeletal muscle relaxants
M03BB03	Chlorzoxazone	Avoid	Skeletal muscle relaxants
M03BB53	Chlorzoxazone, combinaison excluding psycholeptics	Avoid	Skeletal muscle relaxants
M03BB73	Chlorzoxazone, combinaison with psycholeptics	Avoid	Skeletal muscle relaxants
M03BC01	Orphenadrine (citrate)	Avoid	Skeletal muscle relaxants
M03BC51	Orphenadrine, combinaison	Avoid	Skeletal muscle relaxants
M03BX08	Cyclobenzaprine	Avoid	Skeletal muscle relaxants
M05BA	Bisphosphonates	Reevaluate		32. Bisphosphonates
M05BA01	Etidronic acid	Reevaluate		32. Bisphosphonates
M05BA02	Clodronic acid	Reevaluate		32. Bisphosphonates
M05BA03	Pamidronic acid	Reevaluate		32. Bisphosphonates
M05BA04	Alendronic acid	Reevaluate		32. Bisphosphonates
M05BA05	Tiludronic acid	Reevaluate		32. Bisphosphonates
M05BA06	Ibandronic acid	Reevaluate		32. Bisphosphonates
M05BA07	Risedronic acid	Reevaluate		32. Bisphosphonates
M05BA08	Zoledronic acid	Reevaluate		32. Bisphosphonates
M05BB	Bisphosphonates, combinaison	Reevaluate		32. Bisphosphonates
M05BB01	Etidronic acid and calcium, sequential	Reevaluate		32. Bisphosphonates
M05BB02	Risedronic acid and calcium, sequential	Reevaluate		32. Bisphosphonates
M05BB03	Alendronic acid and colecalciferol	Reevaluate		32. Bisphosphonates
M05BB04	Risedronic acid, calcium and colecalciferol, sequential	Reevaluate		32. Bisphosphonates
M05BB05	Alendronic acid, calcium and colecalciferol, sequential	Reevaluate		32. Bisphosphonates
M05BB06	alendronic acid and alfacalcidol, sequential	Reevaluate		32. Bisphosphonates
M05BB07	risedronic acid and colecalciferol	Reevaluate		32. Bisphosphonates
M05BB08	zoledronic acid, calcium and colecalciferol, sequential	Reevaluate		32. Bisphosphonates
M05BB09	ibandronic acid and colecalciferol	Reevaluate		32. Bisphosphonates
N02AA59	Codeine and paracétamol	Avoid		1. Combination analgesic codeine/paracetamol
N02AB02	Pethidine	Avoid	Meperidine
N02AB52	Pethidine, combinaison excluding psycholeptics	Avoid	Meperidine
N02AB72	Pethidine, combinaison with psycholeptics	Avoid	Meperidine
N02AD01	Pentazocine	Avoid	Non-cyclooxygenase-selective NSAIDS, oral
N02AG03	Pethidine and antispasmodics	Avoid	Meperidine
N02AJ08	codeine and ibuprofen	Avoid	Non-cyclooxygenase-selective NSAIDS, oral
N02AJ19	oxycodone and ibuprofen	Avoid	Non-cyclooxygenase-selective NSAIDS, oral
N02BA01	Aspirine	Avoid	Non-cyclooxygenase-selective NSAIDS, oral
N02BA11	Diflunisal	Avoid	Non-cyclooxygenase-selective NSAIDS, oral
N02CX02	Clonidine	Reevaluate	Central aplha blockers
N03AA	Barbiturates and derivatives	Avoid	Barbiturates
N03AA01	Methylphenobarbital	Avoid	Barbiturates
N03AA02	Phenobarbital	Avoid	Barbiturates
N03AE01	Clonazepam	Avoid	Benzodiazepine, long-acting
N04AA01	Trihexyphenidyl	Avoid	Antiparkinsonian agents
N04AB02	Orphenadrine (chloride)	Avoid	Skeletal muscle relaxants
N04AC01	Benzatropine	Avoid	Antiparkinsonian agents
N05A	Antipsychotics	Reevaluate	Antipsychotics, first- and second- generation	27. Anti-psychotics (incl. “atypical” substances)
N05AA	Phenothiazines with aliphatic side-chain	Reevaluate	Antipsychotics, first- and second- generation	27. Anti-psychotics (incl. “atypical” substances)
N05AA01	Chlorpromazine	Reevaluate	Antipsychotics, first- and second- generation	27. Anti-psychotics (incl. “atypical” substances)
N05AA02	Levomepromazine	Reevaluate	Antipsychotics, first- and second- generation	27. Anti-psychotics (incl. “atypical” substances)
N05AA03	Promazine	Reevaluate	Antipsychotics, first- and second- generation	27. Anti-psychotics (incl. “atypical” substances)
N05AA04	Acepromazine	Reevaluate	Antipsychotics, first- and second- generation	27. Anti-psychotics (incl. “atypical” substances)
N05AA05	Triflupromazine	Reevaluate	Antipsychotics, first- and second- generation	27. Anti-psychotics (incl. “atypical” substances)
N05AA06	Cyamemazine	Reevaluate	Antipsychotics, first- and second- generation	27. Anti-psychotics (incl. “atypical” substances)
N05AA07	Chlorproethazine	Reevaluate	Antipsychotics, first- and second- generation	27. Anti-psychotics (incl. “atypical” substances)
N05AB	Phenothiazines with piperazine structure	Reevaluate	Antipsychotics, first- and second- generation	27. Anti-psychotics (incl. “atypical” substances)
N05AB01	Dixyrazine	Reevaluate	Antipsychotics, first- and second- generation	27. Anti-psychotics (incl. “atypical” substances)
N05AB02	Fluphenazine	Reevaluate	Antipsychotics, first- and second- generation	27. Anti-psychotics (incl. “atypical” substances)
N05AB03	Perphenazine	Reevaluate	Antipsychotics, first- and second- generation	27. Anti-psychotics (incl. “atypical” substances)
N05AB04	Prochlorperazine	Reevaluate	Antipsychotics, first- and second- generation	27. Anti-psychotics (incl. “atypical” substances)
N05AB05	Thiopropazate	Reevaluate	Antipsychotics, first- and second- generation	27. Anti-psychotics (incl. “atypical” substances)
N05AB06	Trifluoperazine	Reevaluate	Antipsychotics, first- and second- generation	27. Anti-psychotics (incl. “atypical” substances)
N05AB07	Acetophenazine	Reevaluate	Antipsychotics, first- and second- generation	27. Anti-psychotics (incl. “atypical” substances)
N05AB08	Thioproperazine	Reevaluate	Antipsychotics, first- and second- generation	27. Anti-psychotics (incl. “atypical” substances)
N05AB09	Butaperazine	Reevaluate	Antipsychotics, first- and second- generation	27. Anti-psychotics (incl. “atypical” substances)
N05AB10	Perazine	Reevaluate	Antipsychotics, first- and second- generation	27. Anti-psychotics (incl. “atypical” substances)
N05AC	Phenothiazines with piperidine structure	Reevaluate	Antipsychotics, first- and second- generation	27. Anti-psychotics (incl. “atypical” substances)
N05AC01	Periciazine	Reevaluate	Antipsychotics, first- and second- generation	27. Anti-psychotics (incl. “atypical” substances)
N05AC02	Thioridazine	Reevaluate	Antipsychotics, first- and second- generation	27. Anti-psychotics (incl. “atypical” substances)
N05AC03	Mesoridazine	Reevaluate	Antipsychotics, first- and second- generation	27. Anti-psychotics (incl. “atypical” substances)
N05AC04	Pipotiazine	Reevaluate	Antipsychotics, first- and second- generation	27. Anti-psychotics (incl. “atypical” substances)
N05AD	Butyrophenone derivatives	Reevaluate	Antipsychotics, first- and second- generation	27. Anti-psychotics (incl. “atypical” substances)
N05AD01	Haloperidol	Reevaluate	Antipsychotics, first- and second- generation	27. Anti-psychotics (incl. “atypical” substances)
N05AD02	Trifluperidol	Reevaluate	Antipsychotics, first- and second- generation	27. Anti-psychotics (incl. “atypical” substances)
N05AD03	Melperone	Reevaluate	Antipsychotics, first- and second- generation	27. Anti-psychotics (incl. “atypical” substances)
N05AD04	Moperone	Reevaluate	Antipsychotics, first- and second- generation	27. Anti-psychotics (incl. “atypical” substances)
N05AD05	Pipamperone	Reevaluate	Antipsychotics, first- and second- generation	27. Anti-psychotics (incl. “atypical” substances)
N05AD06	Bromperidol	Reevaluate	Antipsychotics, first- and second- generation	27. Anti-psychotics (incl. “atypical” substances)
N05AD07	Benperidol	Reevaluate	Antipsychotics, first- and second- generation	27. Anti-psychotics (incl. “atypical” substances)
N05AD08	Droperidol	Reevaluate	Antipsychotics, first- and second- generation	27. Anti-psychotics (incl. “atypical” substances)
N05AD09	Fluanisone	Reevaluate	Antipsychotics, first- and second- generation	27. Anti-psychotics (incl. “atypical” substances)
N05AE	Indole derivatives	Reevaluate	Antipsychotics, first- and second- generation	27. Anti-psychotics (incl. “atypical” substances)
N05AE01	Oxypertine	Reevaluate	Antipsychotics, first- and second- generation	27. Anti-psychotics (incl. “atypical” substances)
N05AE02	Molindone	Reevaluate	Antipsychotics, first- and second- generation	27. Anti-psychotics (incl. “atypical” substances)
N05AE03	Sertindole	Reevaluate	Antipsychotics, first- and second- generation	27. Anti-psychotics (incl. “atypical” substances)
N05AE04	Ziprasidone	Reevaluate	Antipsychotics, first- and second- generation	27. Anti-psychotics (incl. “atypical” substances)
N05AE05	lurasidone	Reevaluate	Antipsychotics, first- and second- generation	27. Anti-psychotics (incl. “atypical” substances)
N05AF	Thioxanthene derivative	Reevaluate	Antipsychotics, first- and second- generation	27. Anti-psychotics (incl. “atypical” substances)
N05AF01	Flupentixol	Reevaluate	Antipsychotics, first- and second- generation	27. Anti-psychotics (incl. “atypical” substances)
N05AF02	Clopenthixol	Reevaluate	Antipsychotics, first- and second- generation	27. Anti-psychotics (incl. “atypical” substances)
N05AF03	Chlorprothixene	Reevaluate	Antipsychotics, first- and second- generation	27. Anti-psychotics (incl. “atypical” substances)
N05AF04	Thiothixene	Reevaluate	Antipsychotics, first- and second- generation	27. Anti-psychotics (incl. “atypical” substances)
N05AF05	Zuclopenthixol	Reevaluate	Antipsychotics, first- and second- generation	27. Anti-psychotics (incl. “atypical” substances)
N05AG	Diphenylbutylpiperidine derivatives	Reevaluate	Antipsychotics, first- and second- generation	27. Anti-psychotics (incl. “atypical” substances)
N05AG01	Fluspirilene	Reevaluate	Antipsychotics, first- and second- generation	27. Anti-psychotics (incl. “atypical” substances)
N05AG02	Pimozide	Reevaluate	Antipsychotics, first- and second- generation	27. Anti-psychotics (incl. “atypical” substances)
N05AG03	Penfluridol	Reevaluate	Antipsychotics, first- and second- generation	27. Anti-psychotics (incl. “atypical” substances)
N05AH	Diazepines, oxazepines, thiazepines and oxepines	Reevaluate	Antipsychotics, first- and second- generation	27. Anti-psychotics (incl. “atypical” substances)
N05AH01	Loxapine	Reevaluate	Antipsychotics, first- and second- generation	27. Anti-psychotics (incl. “atypical” substances)
N05AH02	Clozapine	Reevaluate	Antipsychotics, first- and second- generation	27. Anti-psychotics (incl. “atypical” substances)
N05AH03	Olanzapine	Reevaluate	Antipsychotics, first- and second- generation	27. Anti-psychotics (incl. “atypical” substances)
N05AH04	Quetiapine	Reevaluate	Antipsychotics, first- and second- generation	27. Anti-psychotics (incl. “atypical” substances)
N05AH05	Asenapine	Reevaluate	Antipsychotics, first- and second- generation	27. Anti-psychotics (incl. “atypical” substances)
N05AH06	Clotiapine	Reevaluate	Antipsychotics, first- and second- generation	27. Anti-psychotics (incl. “atypical” substances)
N05AL	Benzamides	Reevaluate	Antipsychotics, first- and second- generation	27. Anti-psychotics (incl. “atypical” substances)
N05AL01	Sulpiride	Reevaluate	Antipsychotics, first- and second- generation	27. Anti-psychotics (incl. “atypical” substances)
N05AL02	Sultopride	Reevaluate	Antipsychotics, first- and second- generation	27. Anti-psychotics (incl. “atypical” substances)
N05AL03	Tiapride	Reevaluate	Antipsychotics, first- and second- generation	27. Anti-psychotics (incl. “atypical” substances)
N05AL04	Remoxipride	Reevaluate	Antipsychotics, first- and second- generation	27. Anti-psychotics (incl. “atypical” substances)
N05AL05	Amisulpride	Reevaluate	Antipsychotics, first- and second- generation	27. Anti-psychotics (incl. “atypical” substances)
N05AL06	Veralipride	Reevaluate	Antipsychotics, first- and second- generation	27. Anti-psychotics (incl. “atypical” substances)
N05AL07	Levosulpiride	Reevaluate	Antipsychotics, first- and second- generation	27. Anti-psychotics (incl. “atypical” substances)
N05AN	Lithium	Reevaluate	Antipsychotics, first- and second- generation	27. Anti-psychotics (incl. “atypical” substances)
N05AN01	Lithium	Reevaluate	Antipsychotics, first- and second- generation	27. Anti-psychotics (incl. “atypical” substances)
N05AX	Other antipsychotics	Reevaluate	Antipsychotics, first- and second- generation	27. Anti-psychotics (incl. “atypical” substances)
N05AX07	Prothipendyl	Reevaluate	Antipsychotics, first- and second- generation	27. Anti-psychotics (incl. “atypical” substances)
N05AX08	Risperidone	Reevaluate	Antipsychotics, first- and second- generation	27. Anti-psychotics (incl. “atypical” substances)
N05AX10	Mosapramine	Reevaluate	Antipsychotics, first- and second- generation	27. Anti-psychotics (incl. “atypical” substances)
N05AX11	Zotepine	Reevaluate	Antipsychotics, first- and second- generation	27. Anti-psychotics (incl. “atypical” substances)
N05AX12	Aripiprazole	Reevaluate	Antipsychotics, first- and second- generation	27. Anti-psychotics (incl. “atypical” substances)
N05AX13	Paliperidone	Reevaluate	Antipsychotics, first- and second- generation	27. Anti-psychotics (incl. “atypical” substances)
N05AX14	iloperidone	Reevaluate	Antipsychotics, first- and second- generation	27. Anti-psychotics (incl. “atypical” substances)
N05AX15	Cariprazine	Reevaluate	Antipsychotics, first- and second- generation	27. Anti-psychotics (incl. “atypical” substances)
N05AX16	Brexpiprazole	Reevaluate	Antipsychotics, first- and second- generation	27. Anti-psychotics (incl. “atypical” substances)
N05AX17	pimavanserin	Reevaluate	Antipsychotics, first- and second- generation	27. Anti-psychotics (incl. “atypical” substances)
N05BA01	Diazepam	Avoid	Benzodiazepine, long-acting	5. Diazepam
N05BA02	Chlordiazepoxide	Avoid	Benzodiazepine, long-acting
N05BA04	Oxazepam	Avoid	Benzodiazepine, short- and intermediate- acting	6. Oxazepam: Dosage > 30 mg/day
N05BA05	Potassium clorazepate	Avoid	Benzodiazepine, long-acting
N05BA06	Lorazepam	Avoid	Benzodiazepine, short- and intermediate- acting
N05BA12	Alprazolam	Avoid	Benzodiazepine, short- and intermediate- acting
N05BA56	Lorazepam, combinaison	Avoid	Benzodiazepine, short- and intermediate- acting
N05BB01	Hydroxyzine	Avoid		4. First-generation antihistamines
N05BB51	Hydroxyzine, combinaison	Avoid		4. First-generation antihistamines
N05BC01	Meprobamate	Avoid	Meprobamate
N05BC51	Meprobamate, combinaison	Avoid	Meprobamate
N05CA	Barbiturates, plain	Avoid	Barbiturates
N05CA01	Pentobarbital	Avoid	Barbiturates
N05CA02	Amobarbital	Avoid	Barbiturates
N05CA03	Butobarbital	Avoid	Barbiturates
N05CA04	Barbital	Avoid	Barbiturates
N05CA05	Aprobarbital	Avoid	Barbiturates
N05CA06	Secobarbital	Avoid	Barbiturates
N05CA09	Vinbarbital	Avoid	Barbiturates
N05CA10	Cyclobarbital	Avoid	Barbiturates
N05CA11	Heptabarbital	Avoid	Barbiturates
N05CA16	Hexobarbital	Avoid	Barbiturates
N05CA20	Ethallobarbital	Avoid	Barbiturates
N05CA21	Allobarbital	Avoid	Barbiturates
N05CB	Barbiturates, combinaison	Avoid	Barbiturates
N05CB01	combinaison of barbiturates	Avoid	Barbiturates
N05CB02	Barbiturates in combination with other drugs	Avoid	Barbiturates
N05CD01	Flurazepam	Avoid	Benzodiazepine, long-acting
N05CD02	Nitrazepam	Avoid		8. Nitrazepam
N05CD03	Flunitrazepam	Avoid		9. Flunitrazepam
N05CD04	Estazolam	Avoid	Benzodiazepine, short- and intermediate- acting
N05CD05	Triazolam	Avoid	Benzodiazepine, short- and intermediate- acting
N05CD07	Temazepam	Avoid	Benzodiazepine, short- and intermediate- acting
N05CD10	Quazepam	Avoid	Benzodiazepine, long-acting
N05CF01	Zopiclone	Avoid		7. Zopiklone: Dosage > 5 mg/day
N05CF02	Zolpidem	Avoid	Nonbenzodiazepine, benzodiazepine receptor agonist hypnotics
N05CF03	Zaleplon	Avoid	Nonbenzodiazepine, benzodiazepine receptor agonist hypnotics
N05CF04	Eszopiclone	Avoid	Nonbenzodiazepine, benzodiazepine receptor agonist hypnotics
N05CM02	Clomethiazole	Avoid		10. Chlometiazole
N05CM05	Scopolamine	Avoid	Antispasmodics
N05CX01	Meprobamate, combinaison	Avoid	Meprobamate
N05CX04	Clomethiazole, combinaison	Avoid		10. Chlometiazole
N06A	Antidepressants	Reevaluate		28. Anti-depressants
N06AA	Non-selective monoamine reuptake inhibitors	Reevaluate		28. Anti-depressants
N06AA01	Desipramine	Avoid	Antidepressant, alone or in combination	28. Anti-depressants
N06AA02	Imipramine	Avoid	Antidepressant, alone or in combination	28. Anti-depressants
N06AA03	Imipramine oxide	Avoid	Antidepressant, alone or in combination	28. Anti-depressants
N06AA04	Clomipramine	Avoid	Antidepressant, alone or in combination	2. Tricyclic antidepressants
N06AA05	Opipramol	Reevaluate		28. Anti-depressants
N06AA06	Trimipramine	Avoid	Antidepressant, alone or in combination	2. Tricyclic antidepressants
N06AA07	Lofepramine	Reevaluate		28. Anti-depressants
N06AA08	Dibenzepin	Reevaluate		28. Anti-depressants
N06AA09	Amitriptyline	Avoid	Antidepressant, alone or in combination	2. Tricyclic antidepressants
N06AA10	Nortriptyline	Avoid	Antidepressant, alone or in combination	2. Tricyclic antidepressants
N06AA11	Protriptyline	Avoid	Antidepressant, alone or in combination	28. Anti-depressants
N06AA12	Doxepin	Reevaluate	Antidepressant, alone or in combination	2. Tricyclic antidepressants
N06AA13	Iprindole	Reevaluate		28. Anti-depressants
N06AA14	Melitracen	Reevaluate		28. Anti-depressants
N06AA15	Butriptyline	Reevaluate		28. Anti-depressants
N06AA16	Dosulepin	Reevaluate		28. Anti-depressants
N06AA17	Amoxapine	Avoid	Antidepressant, alone or in combination	28. Anti-depressants
N06AA18	Dimetacrine	Reevaluate		28. Anti-depressants
N06AA19	Amineptine	Reevaluate		28. Anti-depressants
N06AA21	Maprotiline	Reevaluate		28. Anti-depressants
N06AA23	Quinupramine	Reevaluate		28. Anti-depressants
N06AB	Selective serotonin reuptake inhibitors	Reevaluate		28. Anti-depressants
N06AB02	Zimelidine	Reevaluate		28. Anti-depressants
N06AB03	Fluoxetine	Reevaluate		28. Anti-depressants
N06AB04	Citalopram	Reevaluate		28. Anti-depressants
N06AB05	Paroxetine	Avoid	Antidepressant, alone or in combination	28. Anti-depressants
N06AB06	Sertraline	Reevaluate		28. Anti-depressants
N06AB07	Alaproclate	Reevaluate		28. Anti-depressants
N06AB08	Fluvoxamine	Reevaluate		28. Anti-depressants
N06AB09	Etoperidone	Reevaluate		28. Anti-depressants
N06AB10	Escitalopram	Reevaluate		28. Anti-depressants
N06AF	Monoamine oxidase inhibitors, non-selective	Reevaluate		28. Anti-depressants
N06AF01	Isocarboxazid	Reevaluate		28. Anti-depressants
N06AF02	Nialamide	Reevaluate		28. Anti-depressants
N06AF03	Phenelzine	Reevaluate		28. Anti-depressants
N06AF04	Tranylcypromine	Reevaluate		28. Anti-depressants
N06AF05	Iproniazide	Reevaluate		28. Anti-depressants
N06AF06	Iproclozide	Reevaluate		28. Anti-depressants
N06AG	Monoamine oxidase A inhibitors	Reevaluate		28. Anti-depressants
N06AG02	Moclobemide	Reevaluate		28. Anti-depressants
N06AG03	Toloxatone	Reevaluate		28. Anti-depressants
N06AX	Other antidepressants	Reevaluate		28. Anti-depressants
N06AX01	Oxitriptan	Reevaluate		28. Anti-depressants
N06AX02	Tryptophan	Reevaluate		28. Anti-depressants
N06AX03	Mianserin	Reevaluate		28. Anti-depressants
N06AX04	Nomifensine	Reevaluate		28. Anti-depressants
N06AX05	Trazodone	Reevaluate		28. Anti-depressants
N06AX06	Nefazodone	Reevaluate		28. Anti-depressants
N06AX07	Minaprine	Reevaluate		28. Anti-depressants
N06AX08	Bifemelane	Reevaluate		28. Anti-depressants
N06AX09	Viloxazine	Reevaluate		28. Anti-depressants
N06AX10	Oxaflozane	Reevaluate		28. Anti-depressants
N06AX11	Mirtazapine	Reevaluate		28. Anti-depressants
N06AX12	Bupropion	Reevaluate		28. Anti-depressants
N06AX13	Medifoxamine	Reevaluate		28. Anti-depressants
N06AX14	Tianeptine	Reevaluate		28. Anti-depressants
N06AX15	Pivagabine	Reevaluate		28. Anti-depressants
N06AX16	Venlafaxine	Reevaluate		28. Anti-depressants
N06AX17	Milnacipran	Reevaluate		28. Anti-depressants
N06AX18	Reboxetine	Reevaluate		28. Anti-depressants
N06AX19	Gepirone	Reevaluate		28. Anti-depressants
N06AX21	Duloxetine	Reevaluate		28. Anti-depressants
N06AX22	Agomelatine	Reevaluate		28. Anti-depressants
N06AX23	Desvenlafaxine	Reevaluate		28. Anti-depressants
N06AX24	vilazodone	Reevaluate		28. Anti-depressants
N06AX25	Millepertuis	Reevaluate		28. Anti-depressants
N06AX26	vortioxetine	Reevaluate		28. Anti-depressants
N06AX90	Selegiline	Reevaluate		28. Anti-depressants
N06AX99	Unknown	Reevaluate		28. Anti-depressants
N06AZ	Unknown	Reevaluate		28. Anti-depressants
N06CA01	Amitriptyline and psycholeptics	Avoid	Antidepressant, alone or in combination	2. Tricyclic antidepressants
N06DA	Anticholinesterases	Reevaluate		30. Anticholinesterase inhibitors
N06DA01	Tacrine	Reevaluate		30. Anticholinesterase inhibitors
N06DA02	Donepezil	Reevaluate		30. Anticholinesterase inhibitors
N06DA03	Rivastigmine	Reevaluate		30. Anticholinesterase inhibitors
N06DA04	Galantamine	Reevaluate		30. Anticholinesterase inhibitors
N06DA05	ipidacrine	Reevaluate		30. Anticholinesterase inhibitors
N06DA52	donepezil and memantine	Reevaluate		30. Anticholinesterase inhibitors
N06DA53	donepezil, memantine and Ginkgo folium	Reevaluate		30. Anticholinesterase inhibitors
NO02AB60	Pethidine, mixed	Avoid	Meperidine
R06AA02	Diphenhydramine	Avoid	Anticholinergics: First-generation antihistamines	4. First-generation antihistamines
R06AA04	Clemastine	Avoid	Anticholinergics: First-generation antihistamines	4. First-generation antihistamines
R06AA08	Carbinoxamine	Avoid	Anticholinergics: First-generation antihistamines	4. First-generation antihistamines
R06AA09	Doxylamine	Avoid	Anticholinergics: First-generation antihistamines	4. First-generation antihistamines
R06AA52	Diphenhydramine, combinaison	Avoid	Anticholinergics: First-generation antihistamines	4. First-generation antihistamines
R06AB01	Brompheniramine	Avoid	Anticholinergics: First-generation antihistamines	4. First-generation antihistamines
R06AB02	Dexchlorpheniramine	Avoid	Anticholinergics: First-generation antihistamines	4. First-generation antihistamines
R06AB03	Dimetindene	Avoid	Anticholinergics: First-generation antihistamines	4. First-generation antihistamines
R06AB04	Chlorphenamine	Avoid	Anticholinergics: First-generation antihistamines	4. First-generation antihistamines
R06AB06	Dexbrompheniramine	Avoid	Anticholinergics: First-generation antihistamines	4. First-generation antihistamines
R06AB51	Brompheniramine, combinaison	Avoid	Anticholinergics: First-generation antihistamines	4. First-generation antihistamines
R06AB52	Dexchlorpheniramine, combinaison	Avoid	Anticholinergics: First-generation antihistamines	4. First-generation antihistamines
R06AB54	Chlorphenamine, combinaison	Avoid	Anticholinergics: First-generation antihistamines	4. First-generation antihistamines
R06AB56	Dexbrompheniramine, combinaison	Avoid	Anticholinergics: First-generation antihistamines	4. First-generation antihistamines
R06AD01	Alimemazine	Avoid		4. First-generation antihistamines
R06AD02	Promethazine	Avoid	Anticholinergics: First-generation antihistamines	4. First-generation antihistamines
R06AD52	Promethazine, combinaison	Avoid	Anticholinergics: First-generation antihistamines	4. First-generation antihistamines
R06AE05	Meclozine	Avoid	Anticholinergics: First-generation antihistamines	4. First-generation antihistamines
R06AE55	Meclozine, combinaison	Avoid	Anticholinergics: First-generation antihistamines	4. First-generation antihistamines
R06AX07	Triprolidine	Avoid	Anticholinergics: First-generation antihistamines	4. First-generation antihistamines
